# Supplementary material for: Construction of an Effector–Target Interaction Network for Identification of Immune‐Related Effectors in Ralstonia pseudosolanacearum
Source: Mol Plant Pathol. 2026 Jun 9;27(6):e70280. doi: 10.1111/mpp.70280 (PMC13250401; doi:10.1111/mpp.70280)
Supplement: Supplementary file 6 — Table S2: Details of components in the immune‐related effector‐target network. [file MPP-27-e70280-s001.xlsx]

## Sheet: Detailed List 
target	target accession	Effector
LIP5	AT4G26750	RipAO
LIP5	AT4G26750	RipA3
PTFD	AT3G02150	RipAE
PTFD	AT3G02150	RipBJ
AS1	AT2G37630	RipAE
AS1	AT2G37630	RipP1
F2N1_13	AT4G01090	RipA2
F2N1_13	AT4G01090	RipAE
F2N1_13	AT4G01090	RipP2
F2N1_13	AT4G01090	RipS3
F2N1_13	AT4G01090	RipV1
NLM1	AT4G19030	RipA1
OBE1	AT3G07780	RipA1
OBE1	AT3G07780	RipA5
OBE1	AT3G07780	RipA3
OBE1	AT3G07780	RipA4
OBE1	AT3G07780	RipAD
OBE1	AT3G07780	RipAE
OBE1	AT3G07780	RipS3
OBE1	AT3G07780	RipV1
TIFY8	AT4G32570	RipAE
TIFY8	AT4G32570	RipO1
APC8	AT3G48150	RipAE
APC8	AT3G48150	RipO1
APC8	AT3G48150	RipS3
APC8	AT3G48150	RipAK
APC8	AT3G48150	RipV1
APC8	AT3G48150	RipBJ
EBS1	AT4G17680	RipAK
EBS1	AT4G17680	RipAE
EBS1	AT4G17680	RipAD
EBS1	AT4G17680	RipO1
JAZ10	AT5G13220	RipAT
Kin7.4	AT4G39050	RipAD
Kin7.4	AT4G39050	RipG1
Kin7.4	AT4G39050	RipG2
Kin7.4	AT4G39050	RipBO
UNE12	AT4G02590	RipO1
KLCR2	AT3G27960	RipA1
KLCR2	AT3G27960	RipA2
KLCR2	AT3G27960	RipAD
KLCR2	AT3G27960	RipA4
KLCR2	AT3G27960	RipA5
KLCR2	AT3G27960	RipAE
KLCR2	AT3G27960	RipG4
KLCR2	AT3G27960	RipO1
KLCR2	AT3G27960	RipS3
KLCR2	AT3G27960	RipV1
KLCR2	AT3G27960	RipS6
RCF3	AT5G53060	RipA3
RCF3	AT5G53060	RipV1
CSN5A	AT1G22920	RipAJ
CSN5A	AT1G22920	RipO1
BPA1	AT5G16840	RipD
